# Supplementary material for: A novel marker integrating multiple genetic alterations better predicts platinum sensitivity in ovarian cancer than HRD score
Source: Front Genet. 2023 Sep 5;14:1240068. doi: 10.3389/fgene.2023.1240068 (PMC10508345; doi:10.3389/fgene.2023.1240068)
Supplement: Supplementary file 1 [file Table2.XLSX]

## Sheet: Table S1
TABLE S2: Annotation of 276 DDR genes to specific DNA damage repair pathways.
Gene description
Entrez Gene ID	Gene Symbol	Gene Description
200558	APLF	aprataxin and PNKP like factor
54840	APTX	aprataxin
10973	ASCC3	activating signal cointegrator 1 complex subunit 3
1791	DNTT	DNA nucleotidylexotransferase
3978	LIG1	DNA ligase 1
3980	LIG3	DNA ligase 3
3981	LIG4	DNA ligase 4
4361	MRE11A	MRE11 homolog A, double strand break repair nuclease
4683	NBN	nibrin
79840	NHEJ1	nonhomologous end-joining factor 1
8505	PARG	poly(ADP-ribose) glycohydrolase
142	PARP1	poly (ADP-ribose) polymerase 1
10039	PARP3	poly (ADP-ribose) polymerase family member 3
55010	PARPBP	PARP1 binding protein
11284	PNKP	polynucleotide kinase 3'-phosphatase
5423	POLB	polymerase (DNA directed), beta
27343	POLL	polymerase (DNA directed), lambda
27434	POLM	polymerase (DNA) mu
5591	PRKDC	protein kinase, DNA-activated, catalytic polypeptid
10111	RAD50	RAD50 double strand break repair protein
165918	RNF168	ring finger protein 168
9025	RNF8	ring finger protein 8
7158	TP53BP1	tumor protein p53 binding protein 1
7515	XRCC1	X-ray repair cross complementing 1 [Homo sapiens
7516	XRCC2	X-ray repair cross complementing 2
7517	XRCC3	X-ray repair cross complementing 3
7518	XRCC4	X-ray repair cross complementing 4
7520	XRCC5	X-ray repair cross complementing 5
2547	XRCC6	X-ray repair cross complementing 6
7319	UBE2A	ubiquitin-conjugating enzyme E2A
9156	EXO1	exonuclease 1
3146	HMGB1	high mobility group box 1
4292	MLH1	mutL homolog 1
27030	MLH3	mutL homolog 3
4436	MSH2	mutS homolog 2
4437	MSH3	mutS homolog 3
2956	MSH6	mutS homolog 6
5111	PCNA	proliferating cell nuclear antigen
5378	PMS1	PMS1 homolog 1, mismatch repair system component
5395	PMS2	PMS1 homolog 2, mismatch repair system component
5424	POLD1	polymerase (DNA directed), delta 1, catalytic subunit
5425	POLD2	polymerase (DNA directed), delta 2, accessory subunit
10714	POLD3	polymerase (DNA-directed), delta 3, accessory subunit
57804	POLD4	polymerase (DNA-directed), delta 4, accessory subunit
5981	RFC1	replication factor C subunit 1
5982	RFC2	replication factor C subunit 2
5983	RFC3	replication factor C subunit 3
5984	RFC4	replication factor C subunit 4
5985	RFC5	replication factor C subunit 5
6117	RPA1	replication protein A1
6118	RPA2	replication protein A2
6119	RPA3	replication protein A3
29935	RPA4	replication protein A4
8846	ALKBH1	alkB homolog 1, histone H2A dioxygenase
121642	ALKBH2	alkB homolog 2, alpha-ketoglutarate dependent dioxygenase
221120	ALKBH3	alkB homolog 3, alpha-ketoglutarate dependent dioxygenase
328	APEX1	apurinic/apyrimidinic endodeoxyribonuclease 1
27301	APEX2	apurinic/apyrimidinic endodeoxyribonuclease 2
378708	APITD1	apoptosis-inducing, TAF9-like domain 1
472	ATM	ATM serine/threonine kinase
545	ATR	ATR serine/threonine kinase
84126	ATRIP	ATR interacting protein
546	ATRX	ATRX, chromatin remodeler
580	BARD1	BRCA1 associated RING domain 1
641	BLM	Bloom syndrome, RecQ helicase-like
672	BRCA1	breast cancer 1, early onset
675	BRCA2	breast cancer 2, early onset
9577	BRE	brain and reproductive organ-expressed (TNFRSF1A modulator)
83990	BRIP1	BRCA1 interacting protein C-terminal helicase 1
902	CCNH	cyclin H
1022	CDK7	cyclin-dependent kinase 7
1069	CETN2	centrin, EF-hand protein, 2
10036	CHAF1A	chromatin assembly factor 1 subunit A
1111	CHEK1	checkpoint kinase 1
11200	CHEK2	checkpoint kinase 2
1196	CLK2	CDC-like kinase 2
8452	CUL3	cullin 3
8451	CUL4A	cullin 4A
8065	CUL5	cullin 5
9937	DCLRE1A	DNA cross-link repair 1A
64858	DCLRE1B	DNA cross-link repair 1B
64421	DCLRE1C	DNA cross-link repair 1C
1642	DDB1	damage specific DNA binding protein 1
1643	DDB2	damage-specific DNA binding protein 2
11144	DMC1	DNA meiotic recombinase 1
1763	DNA2	DNA replication helicase/nuclease 2
1854	DUT	deoxyuridine triphosphatase
493861	EID3	EP300 interacting inhibitor of differentiation 3
146956	EME1	essential meiotic structure-specific endonuclease 1
197342	EME2	essential meiotic structure-specific endonuclease subunit 2
2067	ERCC1	excision repair cross-complementation group 1
2068	ERCC2	excision repair cross-complementation group 2
2071	ERCC3	excision repair cross-complementation group 3
2072	ERCC4	excision repair cross-complementation group 4
2073	ERCC5	excision repair cross-complementation group 5
2074	ERCC6	excision repair cross-complementation group 6
1161	ERCC8	excision repair cross-complementation group 8
80233	FAAP100	Fanconi anemia core complex associated protein 100
91442	FAAP24	Fanconi anemia core complex associated protein 24
199990	FAAP20	Fanconi anemia core complex associated protein 20
84142	FAM175A	family with sequence similarity 175
22909	FAN1	FANCD2/FANCI-associated nuclease 1
2175	FANCA	Fanconi anemia, complementation group A
2187	FANCB	Fanconi anemia, complementation group B
2176	FANCC	Fanconi anemia, complementation group C
2177	FANCD2	Fanconi anemia, complementation group D2
2178	FANCE	Fanconi anemia, complementation group E
2188	FANCF	Fanconi anemia, complementation group F
2189	FANCG	Fanconi anemia, complementation group G
55215	FANCI	Fanconi anemia, complementation group I
55120	FANCL	Fanconi anemia, complementation group L
57697	FANCM	Fanconi anemia, complementation group M
2237	FEN1	flap structure-specific endonuclease 1
1647	GADD45A	growth arrest and DNA-damage-inducible, alpha
10912	GADD45G	growth arrest and DNA-damage-inducible, gamma
348654	GEN1	GEN1 Holliday junction 5' flap endonuclease
2965	GTF2H1	general transcription factor IIH subunit 1
2966	GTF2H2	general transcription factor IIH subunit 2
2967	GTF2H3	general transcription factor IIH subunit 3
2968	GTF2H4	general transcription factor IIH subunit 4
404672	GTF2H5	general transcription factor IIH subunit 5
3014	H2AFX	H2A histone family, member X
113510	HELQ	helicase, POLQ-like
3280	HES1	hes family bHLH transcription factor 1
164045	HFM1	HFM1, ATP dependent DNA helicase homolog
6596	HLTF	helicase-like transcription factor
3148	HMGB2	high mobility group box 2
3364	HUS1	HUS1 checkpoint clamp component
54617	INO80	catalytic ATPase subunit INO80 chromatin remodeling complex
10524	KAT5	K(lysine) acetyltransferase 5
10459	MAD2L2	MAD2 mitotic arrest deficient-like 2 (yeast)
8930	MBD4	methyl-CpG binding domain 4, DNA glycosylase
9656	MDC1	mediator of DNA-damage checkpoint 1
4255	MGMT	O-6-methylguanine-DNA methyltransferase
64210	MMS19	MMS19 homolog, cytosolic iron-sulfur assembly component
4331	MNAT1	MNAT CDK-activating kinase assembly factor 1
4350	MPG	N-methylpurine-DNA glycosylase
136647	MPLKIP	M-phase specific PLK1 interacting protein
64976	MRPL40	mitochondrial ribosomal protein L40
80198	MUS81	MUS81 structure-specific endonuclease subunit
4595	MUTYH	mutY DNA glycosylase
79035	NABP2	nucleic acid binding protein
79661	NEIL1	nei like DNA glycosylase 1
252969	NEIL2	nei like DNA glycosylase 2
55247	NEIL3	nei like DNA glycosylase 3
84901	NFATC2IP	nuclear factor of activated T-cell 2 interacting protein
197370	NSMCE1	NSE1 homolog, SMC5-SMC6 complex component
286053	NSMCE2	NSE2/MMS21 homolog, SMC5-SMC6 complex SUMO ligase
56160	NSMCE3	NSE3 homolog, SMC5-SMC6 complex component
54780	NSMCE4A	NSE4 homolog A, SMC5-SMC6 complex component
4913	NTHL1	nth-like DNA glycosylase 1
4521	NUDT1	nudix (nucleoside diphosphate linked moiety X)-type motif 1
55270	NUDT15	nudix hydrolase 15
79873	NUDT18	nudix hydrolase 18
6240	RRM1	ribonucleotide reductase catalytic subunit M1
6241	RRM2	ribonucleotide reductase regulatory subunit M2
4968	OGG1	8-oxoguanine DNA glycosylase
79728	PALB2	partner and localizer of BRCA2
10038	PARP2	poly (ADP-ribose) polymerase 2
143	PARP4	poly (ADP-ribose) polymerase family member 4
22976	PAXIP1	PAX interacting protein 1
5187	PER1	period circadian clock 1
5422	POLA1	polymerase (DNA) alpha 1, catalytic subunit
5426	POLE	polymerase (DNA directed), epsilon, catalytic subunit
5427	POLE2	polymerase (DNA directed), epsilon 2, accessory subunit
54107	POLE3	polymerase (DNA directed), epsilon 3, accessory subunit
56655	POLE4	polymerase (DNA-directed), epsilon 4, accessory subunit
5428	POLG	polymerase (DNA) gamma, catalytic subunit
5429	POLH	polymerase (DNA directed), eta
11201	POLI	polymerase (DNA) iota
51426	POLK	polymerase (DNA directed) kappa
353497	POLN	polymerase (DNA) nu
10721	POLQ	polymerase (DNA) theta
5531	PPP4C	protein phosphatase 4, catalytic subunit
9989	PPP4R1	protein phosphatase 4, regulatory subunit 1
151987	PPP4R2	protein phosphatase 4, regulatory subunit 2
57718	PPP4R4	protein phosphatase 4, regulatory subunit 4
27339	PRPF19	pre-mRNA processing factor 19
5810	RAD1	RAD1 checkpoint DNA exonuclease
5884	RAD17	RAD17 checkpoint clamp loader component
56852	RAD18	RAD18 E3 ubiquitin protein ligase
5886	RAD23A	RAD23 homolog A, nucleotide excision repair protein
5887	RAD23B	RAD23 homolog B, nucleotide excision repair protein
5888	RAD51	RAD51 recombinase
5890	RAD51B	RAD51 paralog B
5889	RAD51C	RAD51 paralog C
5892	RAD51D	RAD51 paralog D
5893	RAD52	RAD52 homolog, DNA repair protein
25788	RAD54B	RAD54 homolog B (S. cerevisiae)
8438	RAD54L	RAD54-like (S. cerevisiae)
5883	RAD9A	RAD9 checkpoint clamp component A
5932	RBBP8	retinoblastoma binding protein 8
9978	RBX1	ring-box 1
201299	RDM1	RAD52 motif containing 1
5965	RECQL	RecQ helicase-like
9401	RECQL4	RecQ protein-like 4
9400	RECQL5	RecQ protein-like 5
51455	REV1	REV1, DNA directed polymerase
5980	REV3L	REV3 like, DNA directed polymerase zeta catalytic subunit
55183	RIF1	replication timing regulatory factor 1
80010	RMI1	BLAP75; FAAP75; C9orf76
116028	RMI2	RecQ mediated genome instability 2
8731	RNMT	RNA guanine-7 methyltransferase
50484	RRM2B	ribonucleotide reductase regulatory TP53 inducible subunit M2B
51750	RTEL1	regulator of telomere elongation helicase 1
6419	SETMAR	SET domain and mariner transposase fusion gene
7979	SHFM1	split hand/foot malformation (ectrodactyly) type 1
257218	SHPRH	SNF2 histone linker PHD RING helicase
548593	SLX1A	SLX1 homolog A, structure-specific endonuclease subunit
79008	SLX1B	GIYD2
84464	SLX4	FANCP; BTBD12
56916	SMARCAD1	SWI/SNF-related, regulator of chromatin, containing DEAD/H box 1
23137	SMC5	structural maintenance of chromosomes 5
79677	SMC6	structural maintenance of chromosomes 6
23583	SMUG1	single-strand-selective monofunctional uracil-DNA glycosylase 1
23626	SPO11	SPO11, initiator of meiotic double stranded breaks
201254	STRA13	stimulated by retinoic acid 13
126074	SWSAP1	SWIM-type zinc finger 7 associated protein 1
6917	TCEA1	transcription elongation factor A1
6921	TCEB1	transcription elongation factor B subunit 1
6923	TCEB2	transcription elongation factor B subunit 2
6924	TCEB3	transcription elongation factor B subunit 3
6996	TDG	thymine-DNA glycosylase
55775	TDP1	tyrosyl-DNA phosphodiesterase 1
9894	TELO2	telomere maintenance 2
7156	TOP3A	topoisomerase (DNA) III alpha
8940	TOP3B	topoisomerase (DNA) III beta
11073	TOPBP1	topoisomerase (DNA) II binding protein 1
7157	TP53	tumor protein p53
11277	TREX1	three prime repair exonuclease 1
11219	TREX2	three prime repair exonuclease 2
7298	TYMS	thymidylate synthetase
7320	UBE2B	ubiquitin-conjugating enzyme E2B
7334	UBE2N	ubiquitin-conjugating enzyme E2N
29089	UBE2T	ubiquitin-conjugating enzyme E2T
7336	UBE2V2	ubiquitin-conjugating enzyme E2 variant 2
51720	UIMC1	ubiquitin interaction motif containing 1
7374	UNG	uracil-DNA glycosylase
7398	USP1	ubiquitin specific peptidase 1
57654	UVSSA	UV stimulated scaffold protein A
57599	WDR48	WD repeat domain 48
7486	WRN	Werner syndrome, RecQ helicase-like
56949	XAB2	XPA binding protein 2
7507	XPA	xeroderma pigmentosum, complementation group A
7508	XPC	xeroderma pigmentosum, complementation group C
125150	ZSWIM7	zinc finger SWIM-type containing 7
5728	PTEN	phosphatase and tensin homolog
51567	TDP2	tyrosyl-DNA phosphodiesterase 2
284131	ENDOV	endonuclease V
83932	SPRTN	SprT-like N-terminal domain
6047	RNF4	ring finger protein 4
6597	SMARCA4	SWI/SNF related, matrix associated, actin dependent regulator of chromatin, subfamily a, member 4
3417	IDH1	isocitrate dehydrogenase (NADP(+)) 1, cytosolic
6659	SOX4	SRY-box 4
7465	WEE1	WEE1 G2 checkpoint kinase
144715	RAD9B	RAD9 checkpoint clamp component B
64782	AEN	apoptosis enhancing nuclease
1263	PLK3	polo like kinase 3
64789	EXO5	exonuclease 5
998	CDC5L	cell division cycle 5 like
10286	BCAS2	BCAS2, pre-mRNA processing factor
5356	PLRG1	pleiotropic regulator 1
7529	YWHAB	tyrosine 3-monooxygenase/tryptophan 5-monooxygenase activation protein beta
7532	YWHAG	tyrosine 3-monooxygenase/tryptophan 5-monooxygenase activation protein gamma
7531	YWHAE	tyrosine 3-monooxygenase/tryptophan 5-monooxygenase activation protein epsilon
993	CDC25A	cell division cycle 25A
994	CDC25B	cell division cycle 25B
995	CDC25C	cell division cycle 25C
29086	BABAM1	BRISC and BRCA1 A complex member 1; aliases NBA1; HSPC142; MERIT40; C19orf62
79184	BRCC3	BRCA1/BRCA2-containing complex subunit 3
7272	TTK	TTK protein kinase
6599	SMARCC1	SWI3; SWI/SNF related, matrix associated, actin dependent regulator of chromatin subfamily c member 1
375757	SWI5	SWI5 homologous recombination repair protein
10933	MORF4L1	mortality factor 4 like 1
254225	RNF169	ring finger protein 169
8924	HERC2	HECT and RLD domain containing E3 ubiquitin protein ligase 2
