# Supplementary material for: A novel marker integrating multiple genetic alterations better predicts platinum sensitivity in ovarian cancer than HRD score
Source: Front Genet. 2023 Sep 5;14:1240068. doi: 10.3389/fgene.2023.1240068 (PMC10508345; doi:10.3389/fgene.2023.1240068)
Supplement: Supplementary file 2 [file Table1.XLSX]

## Sheet: Sheet1
TableS1：clinicopathological information of all included patients
Tumor_Sample_Barcode	HRDall（1/2/5/6）	BRCA1/2(0-2,5-7)	DDRsomatic	DDRsomatic+HRDall	Platinum	Disease_Progress	DFS(Months)	DF	OS(Months)	Overall Survival Status	LOH	LOH_only	CNLOH	LOH_Amp	HRDscore_LOH	new_HRD	BER	NER	BER+NER	MMR	FA	HRsomatic	NHEJ	DR	TLS	Others	BER+NER+MMR+NHEJ+DR+TLS+Others	Calcium	microtubule	4ploss	5qloss	4p+5q	Age	Grade	figo_stage	Prior treatment
TCGA-13-0765	0	0	1	1	Sensitive	CR	21.9614	1	45.6653	1	/	/	/	/	/	0	1	0	1	0	0	0	0	0	0	0	1	0	0	0	0	0	NA	NA	Stage IIIC	NO
TCGA-13-1484	0	0	1	1	Sensitive	CR	16.3395	1	124.437	1	11	0	9	1	5	0	0	0	0	0	0	0	0	0	1	0	1	0	0	0	1	1	62	G3	Stage IIIC	NO
TCGA-13-1488	1	1	1	2	Sensitive	CR	NA	NA	70.8157	1	2	0	0	0	7	1	1	0	1	0	0	0	0	0	0	0	1	1	0	0	0	0	59	G3	Stage IV	NO
TCGA-13-1492	0	0	1	1	Sensitive	CR	125.555	0	125.555	1	9	8	1	0	8	0	0	0	0	1	0	0	0	0	0	1	2	0	0	0	1	1	66	G3	Stage IIIC	NO
TCGA-13-1499	1	1	1	2	Sensitive	CR	19.1669	1	115.067	0	7	0	5	0	10	1	0	0	0	0	1	0	1	0	0	0	1	0	0	0	0	0	56	G3	Stage IIIC	NO
TCGA-20-1685	1	1	1	2	Sensitive	CR	16.7012	0	16.7012	0	4	1	0	0	8	1	0	0	0	0	0	0	0	0	0	0	0	0	0	0	0	0	45	G3	Stage IIIC	NO
TCGA-23-1022	0	0	1	1	Sensitive	CR	14.7944	1	49.6762	1	6	0	1	0	14	0	1	1	2	0	0	0	0	0	0	0	2	1	0	0	0	0	67	G3	Stage IIIC	NO
TCGA-23-1030	0	0	1	2	Sensitive	CR	17.8847	1	29.1284	0	6	0	4	0	3	1	0	0	0	0	1	1	0	0	0	0	0	0	0	0	0	0	64	G3	Stage IIIC	NO
TCGA-23-2078	1	1	1	2	Sensitive	CR	87.484	0	87.484	0	7	4	1	0	12	1	0	0	0	0	0	0	1	0	1	0	2	0	0	0	0	0	66	G3	Stage IIIC	NO
TCGA-24-1104	0	0	1	1	Sensitive	CR	NA	NA	63.55	1	6	3	0	0	12	0	1	1	2	0	0	0	0	0	0	0	2	1	0	0	0	0	56	G3	Stage IV	NO
TCGA-29-1769	0	0	1	1	Sensitive	CR	22.9806	0	22.9806	0	12	8	2	0	15	0	0	1	1	0	1	0	0	0	0	0	1	0	1	0	0	0	40	G3	Stage IIIC	NO
TCGA-61-2008	1	1	1	2	Sensitive	CR	26.8929	1	30.6408	0	5	0	4	0	8	1	0	1	1	0	1	1	1	0	0	1	3	0	0	0	0	0	40	G2	Stage IIC	NO
TCGA-04-1331	1	5	0	1	Sensitive	CR	15.0902	1	43.9228	1	10	6	0	0	10	1	0	0	0	0	1	1	0	0	0	0	0	0	1	0	1	1	78	G3	Stage IIIC	NO
TCGA-04-1332	0	0	0	1	Sensitive	NA	NA	NA	40.9968	1	7	1	2	1	7	1	0	1	1	0	0	0	0	0	0	0	1	0	0	0	0	0	70	G3	Stage IIIC	NO
TCGA-04-1347	0	0	0	0	Sensitive	CR	NA	NA	63.0897	0	6	0	0	4	5	0	0	0	0	0	0	0	0	0	0	0	0	1	1	1	0	1	81	G3	Stage IV	NO
TCGA-04-1348	0	0	0	1	Sensitive	CR	18.9039	1	48.7556	1	6	4	0	0	11	1	0	0	0	0	0	0	0	0	0	0	0	0	0	0	0	0	44	G3	Stage IIIB	NO
TCGA-04-1349	0	0	0	0	Resistant	CR	NA	NA	21.5669	1	10	1	9	0	11	0	0	0	0	0	0	0	0	0	0	0	0	0	0	0	0	0	69	G3	Stage IV	NO
TCGA-04-1362	0	0	0	0	Resistant	NA	NA	NA	44.3173	1	7	1	4	1	12	0	1	0	1	0	0	0	0	0	0	0	1	0	0	0	0	0	59	G3	Stage IIC	NO
TCGA-04-1367	1	1	0	1	Sensitive	CR	98.5304	1	103.396	0	9	8	0	0	9	1	0	0	0	0	0	0	0	0	0	0	0	0	0	0	0	0	50	G3	Stage IIIC	NO
TCGA-04-1542	0	0	0	0	Sensitive	CR	33.5339	1	84.1963	1	7	0	5	0	8	0	0	0	0	0	0	0	0	0	0	0	0	0	0	0	0	0	52	G2	Stage IIIB	NO
TCGA-04-1638	0	0	0	0	Resistant	NA	NA	NA	55.4295	1	8	0	6	0	5	0	0	0	0	0	0	0	0	0	0	0	0	1	0	1	0	1	57	G3	Stage IV	NO
TCGA-04-1646	0	0	0	0	Sensitive	NA	NA	NA	27.8791	1	10	9	0	0	9	0	0	0	0	0	0	0	0	0	0	0	0	0	0	0	1	1	60	G3	Stage IIIC	NO
TCGA-04-1648	0	0	0	1	Sensitive	NA	NA	NA	28.6353	1	8	8	0	0	5	1	0	0	0	0	0	0	0	0	0	0	0	0	0	0	1	1	57	G2	Stage IIIC	NO
TCGA-04-1651	0	0	0	0	Sensitive	NA	NA	NA	36.2297	1	4	4	0	0	19	0	0	0	0	0	0	0	0	0	0	0	0	0	0	0	0	0	53	G3	Stage IIIC	NO
TCGA-04-1652	0	0	0	0	Sensitive	CR	28.9312	1	31.8572	1	4	1	1	0	3	0	0	1	1	0	0	0	0	0	0	0	1	1	0	0	0	0	76	G2	Stage IIIC	NO
TCGA-04-1655	0	0	0	0	Sensitive	NA	NA	NA	45.3694	1	8	0	0	8	2	0	0	0	0	0	0	0	0	0	0	0	0	1	0	0	0	0	49	G2	Stage IIIB	NO
TCGA-09-0364	0	0	0	0	Sensitive	CR	12.9862	1	29.1613	1	8	0	3	2	11	0	1	0	1	0	0	0	0	0	0	0	1	0	0	0	0	0	NA	NA	Stage IIC	NO
TCGA-09-0366	0	0	0	1	Resistant	SD	NA	NA	57.7638	1	9	1	6	1	4	1	0	0	0	0	0	0	0	0	0	0	0	0	0	0	0	0	NA	NA	Stage IIIC	NO
TCGA-09-0369	0	0	0	0	Resistant	CR	9.00812	1	35.5722	1	9	0	5	1	7	0	0	0	0	0	0	0	0	0	0	0	0	0	0	0	0	0	NA	NA	Stage IIIC	NO
TCGA-09-1670	1	0	0	1	Sensitive	CR	17.9834	1	17.9834	0	/	/	/	/	/	1	0	0	0	0	0	0	0	0	0	1	1	0	0	0	0	0	57	G3	Stage IIIA	NO
TCGA-09-2045	1	1	0	1	Sensitive	SD	NA	NA	35.1448	1	2	2	0	0	8	1	0	0	0	0	0	0	0	0	0	0	0	0	0	0	0	0	50	G2	Stage IV	NO
TCGA-09-2049	0	0	0	0	Sensitive	CR	31.3312	1	112.404	0	7	0	3	2	7	0	0	0	0	0	0	0	0	0	0	0	0	1	0	0	1	1	64	G3	Stage IIIC	NO
TCGA-09-2050	1	5	0	1	Sensitive	CR	71.1115	0	71.1115	0	10	10	0	0	17	1	1	0	1	0	1	1	0	0	0	1	1	1	1	1	0	1	65	G2	Stage IIA	NO
TCGA-09-2051	1	1	0	1	Sensitive	CR	19.1669	1	63.0897	0	11	0	6	1	17	1	0	0	0	0	0	0	0	0	0	0	0	0	0	1	0	1	42	G3	Stage IIIC	NO
TCGA-09-2053	0	0	0	0	Sensitive	CR	39.7475	0	39.7475	0	13	11	1	0	7	0	0	0	0	0	0	0	0	0	0	0	0	0	0	1	0	1	72	G3	Stage IIIC	NO
TCGA-09-2056	1	0	0	1	Sensitive	CR	NA	NA	NA	NA	7	6	1	0	15	1	0	0	0	0	1	1	1	0	0	1	2	0	0	0	0	0	NA	NA	Stage IIIC	NO
TCGA-10-0926	0	0	0	0	Resistant	CR	9.43551	1	25.9066	1	10	0	7	0	2	0	0	0	0	1	0	1	0	0	0	0	1	0	0	0	0	0	NA	NA	Stage IIIC	NO
TCGA-10-0927	0	0	0	0	Sensitive	CR	32.9092	1	81.8621	1	10	2	7	1	5	0	0	0	0	0	0	0	0	0	0	0	0	0	0	0	0	0	NA	NA	Stage IIIC	NO
TCGA-10-0930	1	0	0	1	Sensitive	CR	22.3559	1	34.1914	1	8	0	4	1	16	1	1	0	1	0	0	1	0	0	0	1	2	0	0	0	0	0	NA	NA	Stage IIIC	NO
TCGA-10-0931	1	1	0	1	Resistant	CR	9.86291	1	32.8764	1	8	3	0	0	16	1	0	0	0	0	0	0	0	0	0	0	0	0	0	0	0	0	NA	NA	Stage IIIC	NO
TCGA-10-0933	0	0	0	0	Sensitive	CR	11.704	1	14.6629	1	7	1	3	1	6	0	0	0	0	0	0	0	0	0	0	0	0	0	0	0	0	0	NA	NA	Stage IIIC	NO
TCGA-10-0934	0	0	0	0	Resistant	PD	NA	NA	6.70678	1	0	0	0	0	5	0	0	0	0	0	0	0	0	0	0	1	1	0	0	0	0	0	NA	NA	Stage IIIC	NO
TCGA-10-0937	0	0	0	1	Resistant	CR	7.72594	1	19.9888	1	4	1	0	0	14	1	0	0	0	0	0	0	0	0	0	0	0	0	0	0	0	0	NA	NA	Stage IIIC	NO
TCGA-13-0717	0	0	0	0	Resistant	CR	9.66565	1	24.5915	1	/	/	/	/	/	0	0	0	0	0	0	0	0	1	0	0	1	0	0	0	0	0	NA	NA	Stage IIIC	NO
TCGA-13-0720	0	0	0	0	Resistant	CR	9.59989	1	44.5475	1	6	4	0	0	12	0	0	0	0	0	0	0	0	0	0	0	0	0	0	0	0	0	NA	NA	Stage IIIC	NO
TCGA-13-0723	0	0	0	1	Resistant	PD	NA	NA	39.5831	1	9	1	4	1	13	1	0	0	0	0	1	0	0	0	1	0	1	0	0	0	0	0	NA	NA	Stage IIIC	NO
TCGA-13-0724	0	0	0	0	Resistant	PD	NA	NA	2.72874	1	9	1	6	0	7	0	0	0	0	0	0	0	0	0	0	0	0	0	0	0	0	0	NA	NA	Stage IV	NO
TCGA-13-0726	1	5	0	2	Sensitive	CR	12.8875	1	31.1997	1	7	5	0	0	9	1	0	0	0	0	0	0	0	0	0	1	1	0	0	0	0	0	NA	NA	Stage IIIC	NO
TCGA-13-0751	0	0	0	0	Sensitive	CR	21.4683	1	55.1665	1	7	0	5	1	4	0	0	0	0	0	0	0	0	0	0	0	0	0	0	0	0	0	NA	NA	Stage IIIC	NO
TCGA-13-0755	0	0	0	0	Resistant	PD	NA	NA	2.4986	1	6	5	1	0	10	0	1	0	1	0	0	1	0	0	0	0	1	0	0	0	0	0	NA	NA	Stage IV	NO
TCGA-13-0791	1	0	0	1	Resistant	CR	9.23825	1	40.2407	1	5	2	0	0	11	0	0	0	0	0	0	0	0	1	0	0	1	0	0	0	0	0	NA	NA	Stage IIIC	NO
TCGA-13-0795	0	0	0	0	Resistant	CR	10.6848	1	20.3505	1	7	0	2	5	4	0	0	0	0	0	0	0	1	0	0	0	1	1	0	0	0	0	NA	NA	Stage IIIC	NO
TCGA-13-0804	0	0	0	0	Resistant	CR	10.8163	1	35.2763	1	11	10	0	0	10	0	0	0	0	0	1	1	0	0	0	0	0	0	0	0	0	0	NA	NA	Stage IIIC	NO
TCGA-13-0883	1	1	0	1	Sensitive	CR	26.9257	1	68.9417	1	5	0	2	1	6	1	0	0	0	0	0	0	0	0	0	0	0	0	0	0	1	1	NA	NA	Stage IIIC	NO
TCGA-13-0884	1	0	0	1	Sensitive	CR	41.1283	1	107.177	1	4	0	1	3	4	1	0	0	0	0	0	0	0	0	0	1	1	0	0	0	1	1	NA	NA	Stage IIIC	NO
TCGA-13-0885	1	5	0	1	Sensitive	CR	111.385	0	111.385	0	8	0	2	4	7	1	1	1	2	1	1	1	0	0	0	0	3	1	0	1	0	1	NA	NA	Stage IIIC	NO
TCGA-13-0886	1	1	0	1	Sensitive	CR	153.368	0	153.368	0	6	5	0	0	13	1	0	0	0	0	0	0	0	0	0	0	0	0	0	0	0	0	NA	NA	Stage IIIC	NO
TCGA-13-0887	1	1	0	1	Sensitive	CR	16.8984	1	66.6732	1	6	2	0	0	19	1	0	0	0	0	0	0	0	0	0	0	0	0	0	0	0	0	NA	NA	Stage IIIC	NO
TCGA-13-0889	0	0	0	0	Sensitive	CR	NA	NA	95.1442	1	2	2	0	0	9	0	0	0	0	0	0	0	0	0	0	0	0	0	0	0	0	0	NA	NA	Stage IV	NO
TCGA-13-0890	1	5	0	1	Sensitive	CR	145.445	0	145.445	0	15	10	0	0	17	1	0	0	0	0	1	1	0	0	0	0	0	0	0	0	0	0	NA	NA	Stage IIIC	NO
TCGA-13-0891	0	0	0	1	Sensitive	CR	NA	NA	102.837	1	7	0	6	0	5	1	0	0	0	0	0	0	0	0	0	0	0	0	0	0	1	1	NA	NA	Stage IV	NO
TCGA-13-0893	1	1	0	1	Resistant	PR	NA	NA	43.3639	1	5	0	1	2	15	1	1	0	1	0	0	1	0	0	0	0	1	1	0	0	0	0	NA	NA	Stage IIIC	NO
TCGA-13-0894	1	1	0	1	Sensitive	CR	18.5751	1	49.6104	1	/	/	/	/	/	1	0	0	0	0	0	1	0	0	1	0	1	0	0	0	0	0	NA	NA	Stage IIIC	NO
TCGA-13-0897	0	0	0	0	Sensitive	CR	18.2135	1	71.7362	1	6	4	0	0	11	0	0	0	0	0	0	0	0	0	0	1	1	0	0	0	0	0	NA	NA	Stage IIIC	NO
TCGA-13-0899	0	0	0	0	Sensitive	CR	17.9834	1	66.1472	1	5	0	0	5	6	0	0	0	0	0	0	0	0	0	0	0	0	0	0	0	1	1	NA	NA	Stage IIIC	NO
TCGA-13-0904	0	0	0	1	Resistant	PR	NA	NA	50.3666	1	11	0	3	1	13	1	0	1	1	0	0	0	0	0	0	0	1	0	0	0	0	0	NA	NA	Stage IIIC	NO
TCGA-13-0905	0	0	0	0	Sensitive	CR	50.4652	1	123.155	0	4	1	0	0	22	0	0	0	0	0	0	0	0	0	0	0	0	0	0	0	0	0	NA	NA	Stage IIIC	NO
TCGA-13-0910	0	0	0	0	Sensitive	CR	39.8461	1	116.645	0	11	8	0	0	3	0	0	0	0	0	0	0	0	1	0	0	1	0	0	0	0	0	NA	NA	Stage IIIC	NO
TCGA-13-0911	1	0	0	2	Resistant	PR	NA	NA	44.5475	1	11	0	10	1	5	1	0	0	0	0	0	0	0	0	0	0	0	0	0	0	0	0	NA	NA	Stage IV	NO
TCGA-13-0912	0	0	0	0	Sensitive	CR	15.419	1	37.6434	1	8	8	0	0	4	0	0	0	0	0	0	0	0	0	0	0	0	1	0	1	0	1	NA	NA	Stage IIIC	NO
TCGA-13-0913	1	1	0	1	Sensitive	CR	28.6353	1	109.314	0	6	4	0	0	22	1	0	0	0	0	0	0	0	1	0	1	2	1	0	0	0	0	NA	NA	Stage IIIC	NO
TCGA-13-0916	0	0	0	1	Sensitive	CR	58.6843	0	58.6843	0	11	10	0	0	21	1	0	0	0	0	0	0	0	0	0	0	0	0	0	0	1	1	NA	NA	Stage IIIC	NO
TCGA-13-0920	0	0	0	0	Resistant	CR	9.76428	1	48.7885	1	/	/	/	/	/	0	0	0	0	0	0	0	0	0	0	1	1	0	0	0	0	0	NA	NA	Stage IIIC	NO
TCGA-13-1403	0	0	0	0	Sensitive	CR	13.7423	1	77.095	1	10	6	1	1	15	0	0	0	0	0	0	0	0	0	0	0	0	0	0	0	0	0	48	G3	Stage IIIC	NO
TCGA-13-1477	0	0	0	0	Resistant	PD	NA	NA	54.6405	1	1	1	0	0	2	0	0	0	0	0	0	0	0	0	0	0	0	0	0	0	0	0	49	G2	Stage IV	NO
TCGA-13-1481	1	5	0	1	Sensitive	CR	87.0566	0	87.0566	1	7	4	1	0	17	1	0	0	0	0	1	1	0	0	0	0	0	0	0	0	0	0	76	G2	Stage IIIC	NO
TCGA-13-1482	0	0	0	0	Sensitive	PR	NA	NA	61.7089	1	7	5	0	0	10	0	0	0	0	0	0	0	0	0	0	0	0	0	0	0	0	0	52	G2	Stage IV	NO
TCGA-13-1483	0	0	0	0	Resistant	PR	NA	NA	29.4243	1	8	8	0	0	14	0	0	0	0	0	0	0	0	0	0	0	0	0	0	0	0	0	61	G3	Stage IIIC	NO
TCGA-13-1487	0	0	0	0	Sensitive	CR	NA	NA	22.3888	1	11	0	6	0	5	0	0	0	0	0	0	0	0	0	0	0	0	0	1	0	0	0	74	GX	Stage IV	NO
TCGA-13-1489	1	5	0	2	Sensitive	CR	26.4983	1	83.9333	1	11	0	4	0	20	1	0	0	0	0	1	1	0	0	0	0	0	0	0	0	0	0	70	G2	Stage IIIC	NO
TCGA-13-1491	0	0	0	0	Sensitive	PR	NA	NA	52.4378	1	12	9	1	1	7	0	0	0	0	0	0	0	0	0	0	0	0	0	0	0	1	1	55	G3	Stage IIIC	NO
TCGA-13-1494	1	1	0	1	Sensitive	CR	NA	NA	93.8949	1	10	5	1	0	29	1	0	0	0	0	0	0	0	0	0	0	0	0	0	0	0	0	43	G3	Stage IV	NO
TCGA-13-1495	1	0	0	1	Sensitive	CR	32.1202	1	90.3771	1	9	0	3	2	6	0	0	0	0	0	0	0	0	0	0	1	1	0	0	0	0	0	60	G2	Stage IIIC	NO
TCGA-13-1497	0	0	0	0	Sensitive	CR	26.7285	1	127.264	0	8	0	1	0	15	0	0	0	0	0	0	0	0	0	0	1	1	0	0	0	0	0	47	G3	Stage IIIC	NO
TCGA-13-1498	1	0	0	1	Sensitive	PR	NA	NA	66.1472	1	6	2	0	0	17	1	1	0	1	0	0	0	1	0	0	1	3	1	0	0	0	0	73	G3	Stage IIIC	NO
TCGA-13-1501	1	0	0	2	Sensitive	PR	NA	NA	43.1995	1	6	4	0	0	15	1	0	0	0	0	0	0	0	0	0	1	1	0	0	0	0	0	50	G3	Stage IV	NO
TCGA-13-1504	0	0	0	0	Sensitive	CR	18.0162	1	34.8161	1	7	0	1	3	4	0	0	0	0	0	0	0	0	0	0	0	0	0	1	0	0	0	68	G3	Stage IIIC	NO
TCGA-20-0990	0	0	0	1	Sensitive	NA	NA	NA	25.9394	0	12	1	8	0	5	1	1	1	2	1	1	1	0	0	0	0	3	0	0	1	0	1	NA	NA	Stage IIIC	NO
TCGA-20-1682	0	0	0	0	Sensitive	CR	27.5175	0	27.5175	0	11	7	0	0	16	0	0	0	0	0	0	0	0	0	0	0	0	0	0	1	0	1	56	GX	Stage IIIC	NO
TCGA-20-1683	0	0	0	1	Sensitive	SD	NA	NA	25.3805	0	12	0	7	4	8	1	0	1	1	0	0	0	0	0	0	0	1	0	0	0	0	0	65	G3	Stage IIIC	NO
TCGA-20-1684	0	0	0	0	Sensitive	CR	19.1012	0	19.1012	0	8	0	5	0	3	0	0	0	0	0	1	0	0	0	0	0	0	1	0	0	0	0	51	G3	Stage IIIC	NO
TCGA-23-1027	1	1	0	1	Resistant	PD	NA	NA	32.0873	1	8	7	1	0	18	1	0	1	1	0	0	0	0	0	0	0	1	0	0	0	0	0	48	G3	Stage IIIC	NO
TCGA-23-1029	1	1	0	1	Sensitive	CR	8.81086	0	8.81086	0	6	5	0	0	8	1	0	0	0	0	0	0	0	0	0	0	0	0	0	1	0	1	46	G3	Stage IIIC	NO
TCGA-23-1110	0	0	0	1	Sensitive	CR	10.7177	1	54.509	0	6	0	3	0	8	1	0	0	0	0	0	0	0	0	0	0	0	0	0	0	0	0	42	G3	Stage IIIC	NO
TCGA-23-1114	1	1	0	1	Sensitive	CR	20.8436	1	68.6787	1	4	0	0	3	3	1	0	0	0	1	0	0	0	0	0	0	1	1	0	0	0	0	55	G3	Stage IIIC	NO
TCGA-23-1117	0	0	0	0	Resistant	CR	13.7423	1	33.3037	1	8	0	5	1	15	0	0	0	0	0	0	1	0	0	0	0	0	0	0	0	0	0	42	G3	Stage IIIC	NO
TCGA-23-1118	1	1	0	2	Sensitive	CR	86.0045	0	86.0045	0	6	4	0	0	18	1	0	0	0	0	0	0	0	0	0	0	0	0	0	1	0	1	45	G3	Stage IIIC	NO
TCGA-23-1122	1	1	0	1	Sensitive	CR	14.6957	1	39.09	1	/	/	/	/	/	1	0	0	0	0	0	0	0	0	0	0	0	0	1	0	0	0	53	G3	Stage IIIC	NO
TCGA-23-1124	0	0	0	0	Sensitive	CR	21.0737	1	58.1254	1	6	2	1	1	14	0	0	0	0	0	0	0	0	0	0	0	0	0	0	0	1	1	62	G3	Stage IIIC	NO
TCGA-23-2072	0	0	0	0	Sensitive	CR	NA	NA	24.9532	1	8	0	6	0	5	0	0	0	0	0	0	0	0	0	0	0	0	0	0	1	1	2	58	G3	Stage IV	NO
TCGA-23-2077	1	1	0	1	Sensitive	CR	40.5037	1	115.889	0	10	1	0	9	11	1	0	0	0	0	0	0	0	0	0	0	0	0	0	0	0	0	45	G3	Stage IIIC	NO
TCGA-23-2079	1	1	0	1	Resistant	CR	9.30401	1	91.6593	0	7	2	2	0	16	1	0	0	0	0	0	0	0	0	0	0	0	0	0	0	0	0	46	G3	Stage IIIC	NO
TCGA-24-0970	0	0	0	0	Resistant	PR	NA	NA	11.6382	1	11	9	1	0	6	0	0	0	0	0	0	0	0	0	0	0	0	0	0	0	0	0	NA	NA	Stage IIIC	NO
TCGA-24-0979	1	0	0	1	Sensitive	CR	NA	NA	41.5557	1	5	1	0	0	9	1	0	0	0	0	0	0	0	0	0	0	0	1	0	0	0	0	NA	NA	Stage IV	NO
TCGA-24-0980	0	0	0	0	Resistant	PD	NA	NA	7.66019	1	5	5	0	0	8	0	0	0	0	0	0	0	0	0	0	1	1	0	0	0	0	0	NA	NA	Stage IIIC	NO
TCGA-24-0982	0	0	0	0	Resistant	CR	5.03008	1	22.323	1	7	0	5	1	9	0	0	0	0	0	0	0	0	0	0	0	0	0	0	0	0	0	NA	NA	Stage IIIC	NO
TCGA-24-1103	0	0	0	0	Sensitive	CR	22.2902	1	54.1145	1	5	3	0	0	15	0	0	0	0	0	0	0	0	0	0	0	0	0	1	0	0	0	50	G3	Stage IIIC	NO
TCGA-24-1431	0	0	0	0	Resistant	NA	NA	NA	18.6409	1	6	1	3	0	4	0	0	0	0	0	0	0	0	0	0	0	0	1	0	0	0	0	67	G3	Stage IIIC	NO
TCGA-24-1434	0	0	0	0	Resistant	PR	NA	NA	18.6738	1	10	2	6	0	3	0	0	0	0	0	0	0	0	0	0	0	0	0	0	0	0	0	59	G3	Stage IIIC	NO
TCGA-24-1435	0	0	0	0	Sensitive	CR	16.6026	1	43.5283	1	3	0	3	0	15	0	0	0	0	0	0	0	0	0	0	0	0	0	0	0	0	0	57	G3	Stage IIIC	NO
TCGA-24-1463	1	1	0	1	Sensitive	CR	31.9229	1	72.9197	1	13	10	2	0	13	1	0	0	0	0	0	0	0	0	0	0	0	1	0	0	0	0	70	G3	Stage IIIC	NO
TCGA-24-1464	0	0	0	0	Resistant	NA	NA	NA	12.4601	1	9	7	1	0	6	0	0	0	0	1	0	0	0	0	0	0	1	0	0	0	0	0	70	G3	Stage IIIC	NO
TCGA-24-1466	0	0	0	0	Sensitive	CR	16.1423	1	45.1392	1	7	0	4	0	13	0	0	0	0	0	0	0	0	0	0	0	0	0	0	0	0	0	74	G3	Stage IIIC	NO
TCGA-24-1474	0	0	0	0	Sensitive	PR	NA	NA	22.2244	1	5	0	2	2	2	0	0	0	0	0	0	0	0	0	0	0	0	0	1	0	0	0	57	G3	Stage IIIC	NO
TCGA-24-1551	0	0	0	0	Sensitive	CR	25.1175	1	51.9118	1	9	6	0	0	2	0	0	0	0	0	0	0	0	0	0	0	0	0	0	0	0	0	53	G3	Stage IIIC	NO
TCGA-24-1552	0	0	0	0	Resistant	CR	13.2492	1	41.3913	1	6	1	4	1	4	0	0	0	0	0	0	1	0	0	0	0	0	0	0	0	0	0	77	G3	Stage IIIC	NO
TCGA-24-1562	0	0	0	0	Resistant	CR	7.52868	1	45.5009	1	10	9	0	0	9	0	0	0	0	0	0	0	0	0	0	1	1	0	0	0	0	0	67	G3	Stage IIIC	NO
TCGA-24-1563	0	0	0	0	Sensitive	CR	13.019	1	47.7036	1	6	5	1	0	10	0	0	0	0	0	0	0	0	0	0	0	0	0	0	0	0	0	66	G3	Stage IIIC	NO
TCGA-24-1564	0	0	0	0	Resistant	CR	7.26567	1	25.8737	1	8	0	5	1	6	1	0	0	0	0	0	0	0	0	0	0	0	0	0	0	0	0	67	G3	Stage IIIC	NO
TCGA-24-1565	1	0	0	1	Resistant	PR	NA	NA	10.2574	1	3	2	1	0	6	1	0	0	0	0	0	0	1	0	0	0	1	0	0	0	0	0	74	G3	Stage IIIC	NO
TCGA-24-1616	0	0	0	1	Sensitive	CR	13.3149	1	38.2352	1	4	0	4	0	4	1	0	0	0	0	0	0	0	0	0	0	0	0	0	0	0	0	56	G3	Stage IIIC	NO
TCGA-24-2024	1	1	0	1	Sensitive	CR	13.8409	1	58.1583	1	4	3	0	0	14	1	0	1	1	0	1	1	0	0	0	0	1	0	0	0	0	0	72	G3	Stage IIIC	NO
TCGA-24-2030	0	0	0	0	Sensitive	CR	21.2381	1	55.9227	1	6	0	4	0	13	0	0	0	0	0	0	0	0	0	0	0	0	0	0	0	0	0	87	G3	Stage IIIC	NO
TCGA-24-2254	0	0	0	0	Sensitive	CR	19.9231	1	57.0733	1	13	9	1	0	16	0	0	0	0	0	0	0	0	0	0	0	0	0	0	0	1	1	66	G3	Stage IIIC	NO
TCGA-24-2260	0	0	0	0	Sensitive	CR	21.9285	1	36.164	1	12	0	6	3	11	0	0	0	0	0	1	0	0	0	0	1	1	0	0	0	1	1	74	G3	Stage IIIB	NO
TCGA-24-2280	1	1	0	1	Sensitive	CR	17.5888	1	70.454	0	5	0	1	1	5	1	0	0	0	0	0	0	0	0	0	0	0	0	0	0	0	0	74	G3	Stage IIIC	NO
TCGA-24-2289	0	0	0	0	Sensitive	CR	NA	NA	67.3636	1	14	0	4	1	17	0	0	0	0	0	0	0	0	0	0	0	0	0	0	0	0	0	68	G3	Stage IV	NO
TCGA-24-2290	0	0	0	0	Sensitive	CR	10.6519	1	36.2297	1	10	0	6	0	16	0	0	0	0	0	0	0	0	0	0	0	0	0	0	1	0	1	56	G3	Stage IIIC	NO
TCGA-25-1313	0	0	0	0	Sensitive	CR	NA	NA	26.9586	1	7	0	1	1	16	0	0	0	0	0	0	0	0	0	0	0	0	0	0	0	0	0	62	G3	Stage IV	NO
TCGA-25-1315	0	0	0	1	Resistant	PR	NA	NA	52.0433	1	5	3	0	0	10	1	0	0	0	0	0	1	0	0	0	0	0	0	0	0	0	0	50	G3	Stage IIIC	NO
TCGA-25-1316	0	0	0	0	Resistant	PD	NA	NA	42.0489	1	1	0	1	0	0	0	0	0	0	0	0	0	0	0	0	0	0	0	0	0	0	0	55	G3	Stage IIIC	NO
TCGA-25-1320	0	0	0	0	Sensitive	PD	NA	NA	37.9722	1	3	0	0	2	0	0	0	0	0	0	0	0	0	0	0	1	1	0	0	0	0	0	65	G3	Stage IIIC	NO
TCGA-25-1321	0	0	0	0	Sensitive	CR	14.9259	1	33.9613	1	11	0	3	7	11	0	0	0	0	0	0	0	0	0	0	0	0	0	1	0	0	0	65	G3	Stage IIIC	NO
TCGA-25-1326	0	0	0	0	Sensitive	PR	NA	NA	41.0626	1	/	/	/	/	/	0	0	0	0	0	0	0	0	0	0	1	1	0	0	0	0	0	61	G3	Stage IIIC	NO
TCGA-25-1328	0	0	0	0	Resistant	PR	NA	NA	66.0486	1	/	/	/	/	/	0	0	0	0	0	0	0	0	0	0	0	0	0	0	0	0	0	38	G3	Stage IIIC	NO
TCGA-25-2391	0	0	0	0	Sensitive	CR	49.0515	0	49.0515	1	5	3	0	0	13	0	0	0	0	0	0	0	0	0	0	0	0	0	0	0	0	0	57	G3	Stage IIIC	NO
TCGA-25-2393	0	0	0	0	Resistant	PR	NA	NA	38.0379	1	5	0	1	0	6	0	0	0	0	0	0	0	0	0	0	0	0	0	0	0	0	0	81	G3	Stage IIIC	NO
TCGA-25-2398	0	0	0	0	Sensitive	CR	18.9697	1	45.0077	1	2	0	0	1	2	0	0	0	0	0	0	0	0	0	0	0	0	0	0	0	0	0	71	G3	Stage IIIC	NO
TCGA-25-2399	0	0	0	0	Resistant	PR	NA	NA	19.9888	1	8	6	0	0	5	0	0	0	0	0	0	0	0	0	0	1	1	0	0	0	0	0	80	G3	Stage IIIC	NO
TCGA-25-2400	0	0	0	0	Sensitive	CR	18.9697	1	42.016	1	8	0	2	4	8	0	0	0	0	0	0	0	0	0	0	0	0	0	0	0	0	0	76	G3	Stage IIIC	NO
TCGA-25-2404	1	1	0	1	Sensitive	CR	14.0053	1	29.0298	1	9	1	5	2	9	1	0	0	0	0	0	0	0	0	0	1	1	0	0	0	0	0	38	G3	Stage IIIC	NO
TCGA-25-2409	0	0	0	0	Resistant	CR	NA	NA	26.9915	1	6	0	3	1	10	0	0	0	0	0	0	0	0	0	0	0	0	0	0	0	0	0	71	G3	Stage IV	NO
TCGA-29-1691	0	0	0	1	Sensitive	CR	20.1532	1	48.3282	1	7	0	1	0	19	1	0	0	0	0	0	1	0	0	0	0	0	0	1	0	0	0	51	G2	Stage IIIC	NO
TCGA-29-1693	0	0	0	0	Sensitive	CR	22.8162	1	101.785	0	5	0	4	0	12	0	0	0	0	0	1	1	0	0	0	1	1	0	1	0	0	0	72	G3	Stage IIIC	NO
TCGA-29-1696	1	1	0	1	Resistant	PR	NA	NA	33.9284	1	3	3	0	0	12	1	0	0	0	0	0	1	0	0	1	0	1	0	0	0	0	0	43	G2	Stage IIIC	NO
TCGA-29-1697	0	0	0	0	Sensitive	CR	16.4382	1	31.1997	1	15	9	3	0	6	0	0	0	0	0	1	1	0	0	0	0	0	0	0	1	0	1	62	G3	Stage IIIC	NO
TCGA-29-1698	0	0	0	0	Resistant	CR	5.95062	1	68.3171	0	8	0	0	8	8	0	0	1	1	0	0	0	0	0	0	0	1	0	0	0	0	0	53	G3	Stage IIIC	NO
TCGA-29-1701	0	0	0	0	Resistant	PR	NA	NA	16.9313	1	7	0	3	3	10	0	0	0	0	0	0	0	0	0	0	0	0	0	0	0	1	1	56	G3	Stage IIIC	NO
TCGA-29-1702	0	0	0	1	Resistant	CR	9.40264	1	23.934	1	6	1	1	1	12	1	0	0	0	0	0	0	0	0	0	0	0	0	0	0	0	0	84	G3	Stage IIIC	NO
TCGA-29-1703	0	0	0	0	Resistant	CR	10.6519	1	59.6706	1	5	1	4	0	5	0	0	0	0	0	0	0	0	0	0	0	0	1	0	0	0	0	56	G2	Stage IIIC	NO
TCGA-29-1705	0	0	0	1	Resistant	CR	9.30401	1	18.2464	1	7	3	0	0	12	1	0	0	0	0	0	0	0	0	0	0	0	0	0	0	0	0	47	G2	Stage IIIC	NO
TCGA-29-1707	0	0	0	0	Sensitive	CR	39.4845	1	41.9831	0	6	5	0	1	14	0	0	0	0	0	0	0	0	0	0	0	0	0	1	0	0	0	41	G3	Stage IIC	NO
TCGA-29-1711	0	0	0	0	Sensitive	CR	34.6188	0	34.6188	0	6	3	0	0	19	0	0	0	0	0	0	0	0	0	0	0	0	0	0	0	0	0	45	G2	Stage IIIC	NO
TCGA-29-1762	0	0	0	0	Sensitive	CR	NA	NA	86.5963	1	10	9	0	0	12	1	0	0	0	0	1	1	0	0	0	0	0	1	0	0	1	1	59	G2	Stage IV	NO
TCGA-29-1763	0	0	0	0	Sensitive	CR	14.0711	1	66.8047	0	13	0	10	1	19	0	0	0	0	0	0	0	0	0	0	1	1	1	0	0	0	0	43	G2	Stage IIC	NO
TCGA-29-1764	1	1	0	1	Sensitive	CR	26.0381	1	62.9253	0	7	0	5	1	9	1	1	0	1	0	0	0	0	0	0	0	1	0	0	0	0	0	49	G2	Stage IIIC	NO
TCGA-29-1766	0	0	0	0	Sensitive	PD	NA	NA	39.4187	1	10	0	0	10	5	0	0	0	0	0	0	0	0	0	0	0	0	1	0	0	0	0	74	G2	Stage IIIC	NO
TCGA-29-1768	0	0	0	0	Sensitive	SD	NA	NA	31.2983	1	8	6	1	0	12	0	0	0	0	0	1	1	0	0	0	0	0	0	0	0	0	0	50	G3	Stage IV	NO
TCGA-29-1770	1	1	0	1	Sensitive	CR	12.3944	1	24.3614	0	6	0	4	1	12	1	0	0	0	1	0	1	0	0	0	0	1	0	0	0	0	0	54	G2	Stage IIIC	NO
TCGA-29-1771	0	0	0	0	Sensitive	CR	19.5614	1	22.5532	0	3	3	0	0	3	0	0	0	0	0	0	0	0	0	0	0	0	0	0	0	0	0	76	G2	Stage IIIC	NO
TCGA-29-1774	0	0	0	0	Sensitive	PD	NA	NA	17.3258	0	9	3	4	1	5	0	0	0	0	0	0	0	0	0	0	0	0	0	0	0	0	0	82	G3	Stage IIIC	NO
TCGA-29-1775	1	1	0	1	Resistant	CR	11.2108	1	12.3615	0	9	0	4	0	9	1	0	0	0	1	0	0	0	0	0	0	1	0	0	0	0	0	51	G2	Stage IIIC	NO
TCGA-29-1778	0	0	0	0	Sensitive	CR	14.9259	0	14.9259	0	8	0	0	5	2	0	0	0	0	0	0	0	0	0	0	0	0	0	0	0	0	0	77	G3	Stage IIIC	NO
TCGA-29-1785	0	0	0	0	Sensitive	CR	15.5505	1	36.2955	1	4	2	1	0	8	1	0	0	0	0	0	0	0	0	0	0	0	0	0	0	0	0	55	G3	Stage IIIC	NO
TCGA-30-1714	0	0	0	0	Resistant	CR	NA	NA	38.0708	1	3	0	1	0	1	0	0	0	0	0	0	0	0	0	0	0	0	0	0	0	0	0	68	G3	Stage IV	NO
TCGA-30-1718	0	0	0	0	Sensitive	NA	NA	NA	51.9118	1	6	0	0	4	7	0	0	0	0	0	0	0	0	0	0	0	0	1	0	0	0	0	44	G3	Stage IIIC	NO
TCGA-30-1853	0	0	0	0	Sensitive	CR	20.8436	1	36.2626	1	6	2	3	0	5	0	0	0	0	0	0	0	0	0	0	0	0	0	0	0	0	0	58	G3	Stage IIIC	NO
TCGA-30-1856	0	0	0	0	Resistant	PR	NA	NA	15.682	1	35	0	0	35	28	0	0	0	0	0	0	0	0	0	0	0	0	0	0	0	1	1	56	G3	Stage IIIC	NO
TCGA-30-1891	0	0	0	0	Resistant	PR	NA	NA	30.049	1	8	4	0	0	17	0	0	0	0	0	0	0	0	0	0	1	1	1	0	0	0	0	61	G2	Stage IIIC	NO
TCGA-31-1950	0	0	0	0	Sensitive	PR	NA	NA	18.7724	0	11	0	4	4	4	0	0	0	0	0	0	0	0	0	0	0	0	0	0	0	0	0	76	G2	Stage IIIC	NO
TCGA-31-1953	1	0	0	1	Resistant	PD	NA	NA	6.70678	0	5	0	1	0	5	0	0	1	1	0	0	0	0	0	0	0	1	0	0	0	0	0	52	G3	Stage IIIC	NO
TCGA-57-1586	0	0	0	0	Resistant	NA	NA	NA	22.323	0	9	0	5	0	12	0	0	0	0	0	0	0	0	0	0	0	0	0	0	0	0	0	66	G3	Stage IIIC	NO
TCGA-61-1725	1	1	0	1	Sensitive	SD	NA	NA	31.4298	0	6	5	0	0	18	1	0	0	0	0	0	0	0	0	0	1	1	0	0	0	0	0	40	G3	Stage IIIC	NO
TCGA-61-1728	0	0	0	0	Sensitive	CR	NA	NA	27.8791	0	5	0	3	0	4	0	0	0	0	0	0	0	0	0	0	0	0	0	0	0	0	0	59	G3	Stage IV	NO
TCGA-61-1733	0	0	0	0	Resistant	SD	NA	NA	31.7914	0	6	2	4	0	3	0	0	0	0	0	0	0	0	0	0	0	0	0	0	0	0	0	71	G3	Stage IIIC	NO
TCGA-61-1736	0	0	0	0	Sensitive	CR	25.1175	1	48.7885	1	7	6	0	0	4	0	0	0	0	0	0	0	0	0	0	1	1	0	0	1	0	1	45	G3	Stage IIIC	NO
TCGA-61-1737	1	1	0	1	Sensitive	CR	NA	NA	44.8433	0	11	8	0	1	16	1	0	0	0	0	0	1	0	0	0	1	1	0	0	0	0	0	42	G3	Stage IV	NO
TCGA-61-1738	0	0	0	0	Resistant	PD	NA	NA	35.8023	1	5	2	0	0	8	0	0	0	0	0	0	0	0	0	0	0	0	0	0	0	0	0	60	G3	Stage IIIC	NO
TCGA-61-1741	0	0	0	0	Sensitive	CR	16.0437	1	33.6654	1	9	0	5	3	3	0	0	0	0	0	0	0	0	0	0	0	0	0	0	0	0	0	76	G3	Stage IIIB	NO
TCGA-61-1901	0	0	0	0	Resistant	SD	NA	NA	11.4081	1	3	2	0	0	13	0	0	0	0	0	0	0	0	0	0	0	0	0	0	0	0	0	65	G3	Stage IV	NO
TCGA-61-1906	0	0	0	0	Resistant	CR	7.75882	1	34.1257	1	12	0	10	2	5	0	0	0	0	0	0	1	0	0	0	0	0	0	0	0	1	1	55	G3	Stage IIIC	NO
TCGA-61-1907	0	0	0	0	Sensitive	SD	NA	NA	31.2983	0	8	0	5	0	9	0	0	0	0	0	0	0	0	0	0	0	0	0	0	0	1	1	63	G3	Stage IIIC	NO
TCGA-61-1910	0	0	0	0	Sensitive	CR	37.0516	0	37.0516	0	6	4	0	0	13	0	0	0	0	0	0	0	0	0	0	0	0	1	0	0	0	0	56	G3	Stage IIC	NO
TCGA-61-1911	0	0	0	0	Sensitive	CR	27.7476	1	42.5091	0	10	0	9	0	5	0	1	0	1	0	0	0	1	0	0	0	2	0	0	0	0	0	55	G3	Stage IIA	NO
TCGA-61-1913	0	0	0	0	Sensitive	CR	48.92	0	48.92	0	9	5	0	0	16	1	0	0	0	0	0	0	0	0	0	0	0	0	0	0	0	0	48	G3	Stage IIIB	NO
TCGA-61-1914	0	0	0	0	Sensitive	CR	55.035	1	56.6131	0	8	7	1	0	14	0	1	0	1	0	1	1	0	0	0	0	1	1	0	0	0	0	65	G3	Stage IIIC	NO
TCGA-61-1915	0	0	0	0	Sensitive	CR	67.7582	0	67.7582	0	5	1	3	1	6	0	0	0	0	0	0	1	0	0	0	0	0	1	0	0	0	0	50	G3	Stage IIC	NO
TCGA-61-2000	0	0	0	0	Resistant	SD	NA	NA	14.4985	0	7	4	0	0	10	0	0	0	0	0	0	0	0	0	0	0	0	0	0	0	0	0	67	G3	Stage IIIC	NO
TCGA-61-2009	0	0	0	0	Sensitive	CR	3.32051	1	39.8461	0	7	0	3	3	3	0	0	0	0	0	0	0	0	0	0	0	0	1	0	0	0	0	65	G3	Stage IIIC	NO
TCGA-61-2092	0	0	0	0	Sensitive	CR	51.7145	0	51.7145	0	1	0	1	0	3	0	0	0	0	0	0	0	0	0	0	0	0	0	1	0	0	0	57	G3	Stage IIIC	NO
TCGA-61-2094	0	0	0	0	Sensitive	CR	71.7362	0	71.7362	0	8	6	1	0	9	0	0	0	0	0	0	0	0	0	0	0	0	0	0	0	0	0	63	G3	Stage IIIC	NO
TCGA-61-2097	0	0	0	0	Sensitive	CR	60.624	0	60.624	0	13	0	8	1	13	0	0	0	0	0	0	0	0	0	0	0	0	0	0	0	1	1	71	G2	Stage IIC	NO
TCGA-61-2109	1	1	0	1	Sensitive	NA	NA	NA	20.6792	1	8	5	2	0	15	1	0	0	0	0	0	0	0	0	0	0	0	0	0	1	0	1	40	G3	Stage IIIC	NO
TCGA-61-2110	0	0	0	0	Resistant	PD	NA	NA	44.5146	1	8	8	0	0	1	0	0	0	0	0	0	0	0	0	0	0	0	0	0	0	0	0	56	NA	Stage IIIC	NO
TCGA-61-2111	0	0	0	0	Sensitive	CR	NA	NA	125.752	0	/	/	/	/	/	0	0	0	0	0	0	0	0	0	0	0	0	0	0	0	0	0	61	G3	Stage IV	NO
TCGA-61-2113	0	0	0	0	Sensitive	NA	NA	NA	22.2244	1	6	0	0	3	4	0	0	0	0	0	0	0	0	0	0	0	0	0	0	0	0	0	53	G3	Stage IIC	NO
